# Supplementary material for: A Prediction Model for Lymph Node Metastasis of Oral Squamous Cell Carcinoma Based on Multiple Risk Factors
Source: Clin Exp Dent Res. 2024 Nov 17;10(6):e70046. doi: 10.1002/cre2.70046 (PMC11570548; doi:10.1002/cre2.70046)
Supplement: Supplementary file 4 — Supporting information. [file CRE2-10-e70046-s005.xlsx]

## Sheet: Train
case	name	admission number	age	sex	tumor size	histologic grade	T stage	lymph node size	LVI	PNI	metastasis
1	Yang xx	20844164	37	1	2	2	1	6	0	1	0
2	Li xx	6093980	66	2	2	1	2	9	1	1	1
3	Huang xx	20476358	69	1	2.3	1	2	11	0	0	0
4	Liang xx	21207714	53	1	2.5	2	2	14.5	0	0	1
5	Huang xx	130863	56	1	1.5	2	1	6.5	0	0	0
6	Zhao xx	21613653	66	2	3.5	1	2	8	0	0	1
7	Wei xx	1099633	58	2	0.8	2	1	0	0	0	0
8	Chen xx	10713362	67	2	1.5	1	1	6	0	0	0
9	Chen xx	21670736	68	2	2	1	1	0	0	0	0
10	Huang xx	303010	65	1	3.5	2	2	8	0	0	1
11	Liang xx	2618755	76	2	2	1	2	0	0	1	0
12	Chen xx	21679845	45	1	3.3	2	3	7	0	1	1
13	Huang xx	47885	89	2	3	1	3	4	0	0	0
14	Huang xx	10046431	80	2	3.5	2	2	0	1	0	1
15	Zhang xx	21698255	50	1	1.6	1	1	6	0	1	0
16	Zhou xx	10463570	66	1	2.5	1	2	0	1	1	1
17	Liang xx	21207714	53	1	2.5	2	2	17	0	0	1
18	Yu xx	2302756	39	2	1.5	2	1	0	0	0	0
19	Huang xx	21705504	56	1	5.5	2	3	6.5	0	0	1
20	Wu xx	13803	67	1	1.2	2	1	4	0	0	0
21	Li xx	1453472	59	2	1.2	1	2	8	0	0	0
22	Zhang xx	21726742	42	1	2.5	3	3	10	1	1	1
23	Wu xx	21724127	62	2	0.5	1	1	4	0	0	0
24	Zhou xx	9889464	48	2	0.5	1	1	8	0	0	0
25	Feng xx	9910100	47	1	1	2	1	4.5	0	0	1
26	Li xx	2464492	51	1	1.5	2	3	8.6	0	0	0
27	Sheng xx	21729242	46	1	4	2	3	10	0	1	1
28	Zheng xx	11590323	77	1	2.5	1	2	0	0	1	0
29	Zhou xx	21773791	72	1	1.6	1	2	0	0	0	0
30	Li xx	59305	82	2	1.5	1	2	0	0	0	0
31	Liang xx	21768577	59	1	4.5	1	4	7	0	0	0
32	Li xx	21776971	40	1	2.5	1	2	8	0	0	0
33	Huang xx	21782584	59	1	1.1	1	1	6	0	0	0
34	Huang xx	21729949	52	2	2	1	2	7	0	0	0
35	Lin xx	9703327	39	1	1	1	1	5.5	0	0	0
36	Chen xx	21799865	39	1	1	2	1	0	0	0	0
37	Chen xx	21724589	39	1	2.8	2	1	0	0	0	0
38	Tang xx	21799281	60	2	1.2	2	2	6	0	1	1
39	Li xx	2615385	58	2	1.5	2	2	7	0	1	0
40	Wen xx	21763341	30	2	4.5	1	4	7	0	0	0
41	Yu xx	21814509	60	2	1.5	1	1	8	0	0	0
42	Li xx	21819122	74	2	5	2	3	12	0	1	1
43	Guo xx	10263104	66	1	2	3	2	5.5	0	0	0
44	He xx	1108860	69	2	1.2	1	1	4	0	0	1
45	Jiang xx	6240580	45	2	2	2	3	6	1	1	0
46	Hu xx	21836926	40	1	2	1	1	13	1	1	1
47	Huang xx	113991	85	1	3.5	2	3	4	1	0	0
48	Chen xx	6140630	75	2	0.6	1	1	5	0	0	0
49	Chen xx	21777468	61	1	3	2	3	18.5	1	1	1
50	Qu xx	6442298	48	2	1.7	1	1	4	0	0	0
51	Zhou xx	21850052	69	1	4.7	1	4	0	0	1	0
52	Wu xx	21852156	50	1	4	1	3	8	0	0	0
53	Wei xx	21860373	47	2	2	3	3	5	0	1	0
54	Liu xx	10928991	52	2	1.5	1	2	8	0	1	0
55	Gao xx	1763829	48	1	1	1	1	6	0	0	0
56	Zhang xx	21848760	57	1	2.2	2	2	14	0	0	0
57	Wu xx	2947143	66	2	0.75	1	1	5	0	0	0
58	Li xx	46983	73	1	0.7	1	1	9.6	1	0	0
59	Huang xx	21873991	34	1	1.7	1	3	7	0	0	0
60	Meng xx	21872659	41	1	1.7	2	1	3.8	0	0	0
61	Li xx	21883863	25	1	1.7	1	3	16	1	0	1
62	ZHang xx	11778748	40	1	2	1	2	8	0	0	0
63	Lin xx	21883435	58	1	2.6	1	3	0	0	0	1
64	Wei xx	121985	62	1	3	2	3	6	0	0	1
65	Wei xx	21845967	62	1	2.3	3	2	6	0	0	1
66	Shu xx	21886261	79	2	3.6	1	2	0	0	0	0
67	Hu xx	9323034	66	2	0.6	1	1	6	0	0	0
68	Liu xx	5890	54	1	2	2	1	7	0	0	0
69	Xu xx	11631320	50	1	1.5	1	2	0	0	1	0
70	Xie xx	21939307	54	2	1.5	2	2	0	0	1	0
71	Chen xx	2890853	74	1	0.1	1	1	0	0	0	0
72	Liang xx	21942969	32	2	2	1	1	0	0	0	0
73	Li xx	21946612	46	1	2	1	1	10	0	0	0
74	Li xx	21934137	41	1	1.5	2	2	0	0	1	0
75	Liu xx	10795754	57	2	2.2	1	2	10.2	0	0	1
76	Liu xx	2336549	68	1	1.2	1	1	9	0	0	0
77	Su xx	22019609	31	1	1.5	2	2	10	1	1	1
78	Ruan xx	11534249	57	1	1.8	2	1	0	0	0	0
79	He xx	20177431	35	1	3.3	2	2	0	0	0	1
80	Huang xx	175465	71	1	4.5	2	2	11	0	1	1
81	Yin xx	9014491	80	2	3.5	1	2	16	0	0	1
82	Li xx	20114788	72	1	3	2	1	0	0	0	0
83	Chen xx	6554522	56	1	0.6	2	1	5.5	0	0	0
84	Huang xx	9033620	52	1	2.5	2	2	0	0	1	0
85	Wang xx	6790494	43	1	0.6	1	1	7	0	0	0
86	Mo xx	20147705	54	1	7.5	2	4	12	1	1	1
87	Chen xx	11315788	34	1	1	2	1	6	1	1	0
88	Liu xx	20082572	67	1	4.5	1	3	13	1	1	1
89	Huang xx	6151015	38	1	1.3	1	1	0	0	0	0
90	Tan xx	20085449	52	1	2	2	2	7.5	0	0	0
91	Liang xx	20062352	56	1	6	2	4	6.5	1	1	1
92	Ou xx	9486550	27	1	2	2	1	0	0	0	0
93	Peng xx	39894	70	2	2	2	2	7	0	1	0
94	Chen xx	1016326	40	1	2	2	1	6	1	0	1
95	Jin xx	11026012	63	2	3.5	1	2	8	0	0	0
96	Chen xx	20125746	56	1	4	1	3	10	0	0	0
97	Li xx	20129310	46	1	1.5	1	1	0	0	0	0
98	Su xx	20032253	60	2	2.5	2	2	0	0	1	0
99	Guo xx	11469411	60	1	0.8	2	1	10	1	0	1
100	Huang xx	9728916	40	1	3	3	2	0	0	0	1
101	Guo xx	1811609	71	1	1.2	1	1	0	0	0	0
102	Lao xx	55216	74	1	3	1	2	17	0	0	1
103	Tan xx	20026043	55	1	1.5	2	1	16	1	1	1
104	Feng xx	9313642	67	2	2.5	2	1	12	1	1	1
105	Yan xx	20030616	52	2	3.5	1	2	12	0	0	0
106	Duan xx	1943686	36	1	1.5	1	1	0	0	0	0
107	Mai xx	10891075	51	1	2.5	1	2	8	0	0	0
108	Wei xx	20064721	51	1	1	1	1	8	0	0	0
109	Tian xx	11734092	69	1	2	1	1	0	0	0	0
110	Huang xx	11424098	77	2	0.8	1	1	0	0	0	0
111	Zhong xx	11754106	41	1	0.8	2	1	0	0	1	0
112	Wu xx	11672985	59	2	2.5	2	2	12	0	0	1
113	Lin xx	11234318	62	1	0.4	1	1	8	0	0	0
114	Chen xx	9897809	49	1	0.8	2	1	0	0	0	0
115	He xx	11689085	50	2	1.5	1	1	11	0	0	1
116	Feng xx	2069891	53	1	3.5	1	2	13	0	0	1
117	Li xx	10482767	31	2	2	2	1	0	1	0	0
118	Liu xx	11567822	35	1	1.2	1	1	16	0	0	1
119	Liu xx	11305898	60	1	3	1	2	10	1	0	1
120	Li xx	11699638	38	2	0.5	1	1	11	0	0	0
121	Yuan xx	11731398	50	2	1.8	2	1	0	0	0	0
122	Wang xx	11580342	70	2	2.5	1	2	0	0	0	1
123	Chen xx	636771	50	1	0.6	1	1	0	0	0	0
124	Guo xx	10473237	42	1	1.5	1	1	6	0	0	0
125	Liang xx	11674552	51	1	1.8	2	1	10	0	0	0
126	Qu xx	9012150	57	2	0.5	2	1	10	0	0	0
Explain：1、Name:Because of patient privacy concerns, only the patient's last name is listed 2、admission numbe:The patient's admission ID number 3、Age:Unit is year 4、Sex:1=male,2=female 5、tumor size/lymph node size:Unit is millimeter 6、histologic grade:1=well differentiated,2=moderately differentiated,3=poorly differentiated 7、T stage: 1=T1,2=T2,3=T3,4=T4 8、LVI/PNI/metastasis:0=no,1=yes
