# Supplementary material for: A Prediction Model for Lymph Node Metastasis of Oral Squamous Cell Carcinoma Based on Multiple Risk Factors
Source: Clin Exp Dent Res. 2024 Nov 17;10(6):e70046. doi: 10.1002/cre2.70046 (PMC11570548; doi:10.1002/cre2.70046)
Supplement: Supplementary file 5 — Supporting information. [file CRE2-10-e70046-s001.xls]

## Sheet: Validation
case	name	admission number	age	sex	tumor size	histologic grade	T stage	lymph node size	LVI	PNI	metastasis
1	Miao xx	20557857	55	1	2.6	1	2	9	0	0	1
2	Li xx	11774821	46	1	1	2	1	9	0	0	0
3	Li xx	1701529	36	1	3.5	2	2	7	1	1	0
4	Tang xx	21660199	33	1	2.8	2	2	14	0	0	1
5	Huang xx	9189712	64	1	2.2	1	2	7	0	0	1
6	Zhou xx	21662299	67	1	5.5	2	3	6	0	0	1
7	Li xx	9168290	51	2	0.5	2	1	10	1	0	1
8	Zheng xx	21676381	65	2	3	2	2	17	0	0	1
9	Li xx	20039643	61	1	3.5	1	4	16	0	1	1
10	Li xx	7527	63	1	0.4	2	1	11	0	0	0
11	Liu xx	21697884	50	2	1.8	2	2	7	0	1	0
12	Yao xx	9702876	44	1	1	2	1	9	0	0	1
13	Sheng xx	21729242	46	1	4	1	3	9.5	0	1	1
14	Liang xx	21767456	35	2	0.6	2	1	13	0	0	0
15	Yang xx	10214891	48	1	1.5	2	2	12	0	1	1
16	Li xx	2017305	65	1	4	1	3	5	0	0	1
17	Long xx	21849869	43	1	0.7	1	1	5.5	0	0	0
18	Wei xx	6682866	58	1	2	1	1	7.8	0	0	0
19	Li xx	757354	66	1	3	1	2	0	0	0	0
20	Li xx	21827205	71	1	1.3	2	2	13	0	1	0
21	Liang xx	253670	58	1	2	1	4	0	0	0	0
22	Liang xx	1025068	57	2	1.3	2	1	5	0	0	0
23	Chen xx	1158174	76	2	1.3	1	1	0	0	0	0
24	Su xx	9164997	69	1	2	2	1	0	1	1	1
25	Xiong xx	20111765	42	1	0.25	2	1	0	0	0	0
26	Huang xx	10519924	54	1	3	1	2	9	0	0	0
27	Wu xx	312170	64	2	1.5	2	1	0	0	0	0
28	Pan xx	11214884	57	2	1.2	3	1	10	1	1	1
29	Xu xx	11686172	35	2	1.2	1	1	10	0	1	0
30	Hao xx	11695218	41	1	1.5	2	1	8	0	0	1
31	Zhao xx	9685414	41	1	4	2	3	0	0	0	0
32	Luo xx	11337838	61	1	2.6	1	2	11	1	0	1
Explain：1、Name:Because of patient privacy concerns, only the patient's last name is listed 2、admission numbe:The patient's admission ID number 3、Age:Unit is year 4、Sex:1=male,2=female 5、tumor size/lymph node size:Unit is millimeter 6、histologic grade:1=well differentiated,2=moderately differentiated,3=poorly differentiated 7、T stage: 1=T1,2=T2,3=T3,4=T4 8、LVI/PNI/metastasis:0=no,1=yes
